# Supplementary material for: Eudraguard® Natural and Protect: New “Food Grade” Matrices for the Delivery of an Extract from Sorbus domestica L. Leaves Active on the α-Glucosidase Enzyme
Source: Pharmaceutics. 2023 Jan 16;15(1):295. doi: 10.3390/pharmaceutics15010295 (PMC9861284; doi:10.3390/pharmaceutics15010295)
Supplement: Supplementary file 1 [file pharmaceutics-15-00295-s001.zip]

Archive with 1 entries (1 files):
- pharmaceutics-2014348-supplementary.pdf
